# Supplementary material for: Tim-3 regulates the immunosuppressive function of decidual MDSCs via the Fyn-STAT3-C/EBPβ pathway during Toxoplasma gondii infection
Source: PLoS Pathog. 2023 Apr 14;19(4):e1011329. doi: 10.1371/journal.ppat.1011329 (PMC10132691; doi:10.1371/journal.ppat.1011329)
Supplement: S1 Table — (XLSX) [file ppat.1011329.s009.xlsx]

## Sheet: Sheet1
REAGENT or RESOURCE	SOURCE	IDENTIFIER
Antibodies
Ant-GAPDH (1E6D9) human	Protientech	Cat:60004-1-Ig
Ant-Arg-1 (5D6D12) human	Protientech	Cat:66129-1-Ig
Ant-IL-10 (8E4B6) human	Protientech	Cat: 60269-1-Ig
Ant-Fyn (EPR19636) human	Abcam	Cat: ab184276
Ant-STAT3 (3G2D12) human	Protientech	Cat:60199-1-Ig
Ant-P-STAT3 (D3A7) human	Cell Signaling	Cat:73533SF
Ant-C/EBPβ (E299) human	Abcam	Cat:ab220813
Ant-Tim-3 human	Abcam	Cat:ab185703
CD366 (TIM3) Monoclonal Antibody (F38-2E2)	Invitrogen	Cat:16-3109-85
PerCP/Cy5.5-CD45 (30-F11) mouse	Biolegend	Cat:103132
PerCP/Cy5.5-CD4 (RM4-5) mouse	BD	Cat.550954
PE-CD8 (53-6.7) mouse	biolegend	Cat.100707
PerCP/Cy5.5-CD11b (M1/70) mouse/human	biolegend	Cat.101227
FITC-Gr-1 (RB6-8C5) mouse	biolegend	Cat.108405
PE-Ly6C (HK1.4) mouse	Invitrogen	Cat.12-5932-80
FITC-Ly6G (1A8-Ly6g) mouse	Invitrogen	Cat.11-9668-82
Arg-1 (A1exF5) human/mouse	Invitrogen	Cat.17-3697-82
APC-IL-10 (JES5-16E3) mouse	BD	Cat.554468
APC-P-STAT3 (LUVNKLA) mouse/human	Invitrogen	Cat.17-9033-42
APC/Cyanine7-CD45 (2D1) human	biolegend	Cat.368516
PerCP/Cy5.5-CD33 (P67.6) human	biolegend	Cat.366616
PE-HLA-DR (L243) human	biolegend	Cat.307605
PE-CD33 (WM53) human	biolegend	Cat.303404
PerCP/Cy5.5-HLA-DR (L243) human	biolegend	Cat.307630
APC-IL-10 (JES3-19F1) human	BD	Cat.554707
Primers for qPCR
Human GAPDH-Fs	BGI	5’-TGTGGGCATCAATGGATTTGG-3’
Human GAPDH-Rs	BGI	5’-ACACCATGTATTCCGGGTCAAT-3’
Human Arg-1-Fs	BGI	5’-TGGACAGACTAGGAATTGGCA-3’
Human Arg-1-Rs	BGI	5’-CCAGTCCGTCAACATCAAAACT-3’
Human IL-10-Fs	BGI	5’-ATGAGCATTCAGACTGGGTAAAC-3’
Human IL-10-Rs	BGI	5’-TTTTAGGGGCTAAGAAACGCAT-3’
Primers for CHIP-qPCR
IL-10 p1-Fs	BGI	5’-TATGTGCTGGAGATGGTG-3’
IL-10 p1-Rs	BGI	5’-TAGTGAGCAAACTGAGGC-3’
IL-10 p2-Fs	BGI	5’-GGGTATTCATCCCAGGTT-3’
IL-10 p2-Rs	BGI	5’-GTTCTCATTCGCGTGTTC-3’
Arg-1 p1-Fs	BGI	5’-AACAGAACTGCATCGGAC-3’
Arg-1 p1-Rs	BGI	5’-CAGGAAAATAATTGTAGAATCA-3’
Arg-1 p2-Fs	BGI	5’-ACCCTAAAAGTTTATGAA-3’
Arg-1 p2-Rs	BGI	5’-GTCTGTCACATCCCTTCC-3’
Arg-1 p3-Fs	BGI	5’-TCGCTGAGCCAGAACAAT-3’
Arg-1 p3-Rs	BGI	5’-GCCAGCCAGATGACATTA-3’
Arg-1 p4-Fs	BGI	5’-TGTATGAAGTAACCCCATA-3’
Arg-1 p4-Rs	BGI	5’-CAACAGTCTTGCAATTTT-3’
Other
Cucurbitacin Ⅰ(JSI-124)	MCE	Cat.No.HY-N1405
Saracatinib	MCE	Cat.NO.HY-10234
Chromatin IP Kit	Cell Signaling	Cat.NO.9004
Protein A Agarose Beads	Cell Signaling	Cat.NO.9863
Prestained Protein Ladder	CST	Cat.NO.26617
HiFiScript gDNA Removal cDNA Synthesis Kit	CWBio	Cat.NO.CW2582
UltraSYBR One Step RT-qPCR Kit	CWBio	Cat.NO.CW0659
Collagenase IV	Sigma	Cat.NO.C5138
Dnase I	Solarbio	Cat.NO. D8071
Foxp3 fix/perm buffer	Biolegend	Cat.NO.421403
Permeabilization Buffer	eBioscience	Cat.NO. 00-8333-56
Trizol	Life Technologies	Cat.NO. 15596026
CFSE	MedChemExpress	Cat.NO.HY-D0938
